# Supplementary material for: Serum Uric Acid Trajectories in Multiple Sclerosis: A 5-Year Longitudinal Comparison of High- and Moderate-Efficacy Therapies
Source: Med Sci (Basel). 2026 May 15;14(2):256. doi: 10.3390/medsci14020256 (PMC13214808; doi:10.3390/medsci14020256)
Supplement: Supplementary file 1 [file medsci-14-00256-s001.zip]

Archive with 1 entries (1 files):
- medsci-4270404-supplementary.pdf
